# Supplementary material for: Anti-infection roles of miR-155-5p packaged in exosomes secreted by dendritic cells infected with Toxoplasma gondii
Source: Parasit Vectors. 2022 Jan 6;15:3. doi: 10.1186/s13071-021-05003-x (PMC8731220; doi:10.1186/s13071-021-05003-x)
Supplement: Supplementary file 1 — Additional file 1: Table S1. Primers and siRNA, inhibitors, mimics sequences list. [file 13071_2021_5003_MOESM1_ESM.xlsx]

## Sheet: Sheet1
Gene	Primer sequences(5' to 3')
miR-155-5p stem loop primer	CCTGTTGTCTCCAGCCACAAAAGAGCACAATATTTCAGGAGACAACAGGACCCCTA
miR-155-5p-Forward	CGCCGTTAATGCTAATTGTGA
miR-155-5p - Reverse	CAGCCACAAAAGAGCACAAT
U6 stem loop primer	AACGCTTCACGAATTTGCGT
U6-Forward	CTCGCTTCGGCAGCACA
U6-Reverse	AACGCTTCACGAATTTGCGT
IL6-Forward	CTGCAAGAGACTTCCATCCAG
IL6-Reverse	AGTGGTATAGACAGGTCTGTTGG
GAPDH-Forward	ATGCTGGTGCTGAGTATGTC
GAPDH-Reverse	AGTTGTCATATTTCTCGTGG
TNF-α-Forward	GCCTCTTCTCATTCCTGCTTG
TNF-α-Reverse	GGCCATTTGGGAACTTCTCA
iNOS-Forward	ATCTTTGCCACCAAGATGGCCTGG
iNOS-Reverse	TTCCTGTGCTGTGCTACAGTTCCG
SOCS1-Forward	CTGCGGCTTCTATTGGGGAC
SOCS1-Reverse	AAAAGGCAGTCGAAGGTCTCG
mmu-miR-155-5p mimics-sense（5'-3'）	UUAAUGCUAAUUGUGAUAGGGGU
mmu-miR-155-5p mimics-antisense（5'-3'）	CCCUAUCACAAUUAGCAUUAAUU
